# Supplementary material for: Prevalence of and risk factors for post-intensive care syndrome: Multicenter study of patients living at home after treatment in 12 Japanese intensive care units, SMAP-HoPe study
Source: PLoS One. 2021 May 27;16(5):e0252167. doi: 10.1371/journal.pone.0252167 (PMC8158919; doi:10.1371/journal.pone.0252167)
Supplement: S1 Data — (XLSX) [file pone.0252167.s005.xlsx]

## Sheet: Sheet1
IES-R score	Freguency (n)		HADS-A score	Freguency (n)		HADS-D score	Freguency (n)
<2	217		0	71		0	53
2-3	136		1	118		1	50
4-5	90		2	96		2	91
6-7	71		3	81		3	81
8-9	41		4	71		4	76
10-11	26		5	75		5	69
12-13	19		6	62		6	66
14-15	17		7	55		7	56
16-17	17		8	33		8	50
18-19	8		9	21		9	35
20-21	14		10	27		10	31
22-23	15		11	10		11	33
24-25	7		12	11		12	24
26-27	8		13	4		13	11
28-29	6		14	5		14	11
30-31	3		15	3		15	4
32-33	3		16	1		16	6
34-35	3		17	6		17	2
36-37	3		18	2		18	4
38-39	2		19	2		19	0
40-41	2		20	0		20	0
42-43	1		21	0		21	1
44-45	1
46-47	0
48-49	1
50-51	1
52-53	0
54-55	0
56-57	1
58-59	1
60-61	0
62-63	0
64-65	1
66-67	1
68-69	0
70-71	0
72-73	0
74-75	1
76-77	0
78-79	0
80-81	0
82-83	0
84-85	0
86-87	1
88-89	0
